# Supplementary material for: Overcoming Microenvironment-Mediated Chemoprotection through Stromal Galectin-3 Inhibition in Acute Lymphoblastic Leukemia
Source: Int J Mol Sci. 2021 Nov 10;22(22):12167. doi: 10.3390/ijms222212167 (PMC8624256; doi:10.3390/ijms222212167)
Supplement: Supplementary file 1 [file ijms-22-12167-s001.zip]

Archive with 1 entries (1 files):
- ijms-1418521-supplementary.pdf
